# Supplementary material for: A blaOXA-181-harbouring multi-resistant ST147 Klebsiella pneumoniae isolate from Pakistan that represent an intermediate stage towards pan-drug resistance
Source: PLoS One. 2017 Dec 8;12(12):e0189438. doi: 10.1371/journal.pone.0189438 (PMC5722313; doi:10.1371/journal.pone.0189438)
Supplement: S2 Table — (XLSX) [file pone.0189438.s002.xlsx]

## Sheet: Sheet1
Mapping	Reference Position	Type	Length	Reference	Allele	Linkage	Zygosity	Count	Coverage	Frequency	Forward/reverse balance	Average quality	Overlapping annotations	Coding region change	Amino acid change
FN1 genome edited mapping	30032	SNV	1	A	T		Homozygous	17	17	100.00	0.48	37.12	Misc. RNA: MS6671_51540, Gene: MS6671_51540
FN1 genome edited mapping	286306	Insertion	1	-	G		Homozygous	32	32	100.00	0.38	36.72	CDS: MS6671_02390, Gene: MS6671_02390	CEP69883.1:c.464_465insG	CEP69883.1:p.Tyr157fs
FN1 genome edited mapping	365775	SNV	1	G	A		Homozygous	17	17	100.00	0.50	37.18
FN1 genome edited mapping	431194	SNV	1	C	T		Homozygous	29	29	100.00	0.41	36.79
FN1 genome edited mapping	478277	SNV	1	C	T		Homozygous	20	20	100.00	0.42	36.10
FN1 genome edited mapping	737222	SNV	1	T	A		Homozygous	38	38	100.00	0.45	35.47
FN1 genome edited mapping	741393	Deletion	1	G	-		Homozygous	28	33	84.85	0.35	32.89	tRNA: mrcB, Gene: mrcB
FN1 genome edited mapping	1112617	SNV	1	G	A		Homozygous	27	27	100.00	0.42	36.63	CDS: MS6671_10370, Gene: MS6671_10370	CEP70681.1:c.578G>A	CEP70681.1:p.Trp193*
FN1 genome edited mapping	1275367	SNV	1	G	T		Homozygous	33	33	100.00	0.48	35.61	CDS: MS6671_11960, Gene: MS6671_11960	CEP70840.1:c.560G>T	CEP70840.1:p.Arg187Leu
FN1 genome edited mapping	1375318	Insertion	1	-	T		Homozygous	26	26	100.00	0.47	34.00
FN1 genome edited mapping	1411788	SNV	1	T	A		Homozygous	27	27	100.00	0.37	36.44	CDS: MS6671_13180, Gene: MS6671_13180	CEP70962.1:c.77T>A	CEP70962.1:p.Val26Asp
FN1 genome edited mapping	1411859	SNV	1	A	G		Homozygous	27	27	100.00	0.29	36.63	CDS: MS6671_13180, Gene: MS6671_13180	CEP70962.1:c.148A>G	CEP70962.1:p.Ser50Gly
FN1 genome edited mapping	2305407	SNV	1	C	T		Homozygous	31	31	100.00	0.46	35.68	CDS: MS6671_21450, Gene: MS6671_21450	CEP71789.1:c.259C>T	CEP71789.1:p.Gln87*
FN1 genome edited mapping	2503773	SNV	1	A	T		Homozygous	39	39	100.00	0.49	36.08	CDS: MS6671_23250, Gene: MS6671_23250	CEP71969.1:c.2156T>A	CEP71969.1:p.Val719Glu
FN1 genome edited mapping	2722990	SNV	1	A	G		Homozygous	33	33	100.00	0.47	36.30	CDS: MS6671_25450, Gene: MS6671_25450	CEP72189.1:c.610A>G	CEP72189.1:p.Met204Val
FN1 genome edited mapping	3050272	SNV	1	G	T		Homozygous	21	21	100.00	0.46	35.62
FN1 genome edited mapping	3056736	SNV	1	G	T		Homozygous	30	30	100.00	0.49	36.50	CDS: MS6671_28700, Gene: MS6671_28700	CEP72513.1:c.9C>A
FN1 genome edited mapping	3232985	SNV	1	T	C		Homozygous	31	31	100.00	0.43	37.29	CDS: MS6671_30320, Gene: MS6671_30320	CEP72675.1:c.1713A>G
FN1 genome edited mapping	3566263	SNV	1	T	G		Homozygous	20	20	100.00	0.44	36.65
FN1 genome edited mapping	3588524	SNV	1	T	A		Homozygous	27	28	96.43	0.45	36.67	CDS: MS6671_33170, Gene: MS6671_33170	CEP72959.1:c.1936A>T	CEP72959.1:p.Thr646Ser
FN1 genome edited mapping	3749113	SNV	1	G	T		Homozygous	29	29	100.00	0.42	35.55	CDS: MS6671_34460, Gene: MS6671_34460	CEP73088.1:c.1816C>A	CEP73088.1:p.Leu606Met
FN1 genome edited mapping	4114069	SNV	1	C	A		Homozygous	43	43	100.00	0.40	36.14	CDS: MS6671_37840, Gene: MS6671_37840	CEP73426.1:c.530C>A	CEP73426.1:p.Ala177Glu
FN1 genome edited mapping	4137236	SNV	1	C	G		Homozygous	39	39	100.00	0.46	36.13	CDS: MS6671_38080, Gene: MS6671_38080	CEP73450.1:c.672C>G	CEP73450.1:p.Asp224Glu
FN1 genome edited mapping	4246040	SNV	1	C	T		Homozygous	35	35	100.00	0.49	34.49	CDS: MS6671_39120, Gene: MS6671_39120	CEP73554.1:c.398C>T	CEP73554.1:p.Ala133Val
FN1 genome edited mapping	4333436	SNV	1	A	T		Homozygous	23	23	100.00	0.48	35.13	CDS: MS6671_39940, Gene: MS6671_39940	CEP73636.1:c.66T>A
FN1 genome edited mapping	4389169	SNV	1	G	A		Homozygous	32	32	100.00	0.38	34.78	CDS: MS6671_40350, Gene: MS6671_40350	CEP73677.1:c.1004G>A	CEP73677.1:p.Gly335Asp
FN1 genome edited mapping	4883907	SNV	1	A	G		Homozygous	17	17	100.00	0.46	37.41
FN1 genome edited mapping	5049432	Insertion	1	-	C		Homozygous	40	40	100.00	0.43	36.23	CDS: MS6671_46970, Gene: MS6671_46970	CEP74339.1:c.269_270insG	CEP74339.1:p.Trp91fs
FN1 genome edited mapping	5049803	Insertion	1	-	C		Homozygous	29	35	82.86	0.50	37.00	CDS: MS6671_46980, Gene: MS6671_46980	CEP74340.1:c.128_129insG	CEP74340.1:p.Pro45fs
FN1 genome edited mapping	5050353	Insertion	1	-	C		Homozygous	34	38	89.47	0.49	36.38	CDS: MS6671_47000, Gene: MS6671_47000	CEP74342.1:c.313_314insG	CEP74342.1:p.Ala105fs
FN1 genome edited mapping	5050670	Insertion	1	-	C		Homozygous	25	28	89.29	0.47	37.44
FN1 genome edited mapping	5050709	Insertion	1	-	T		Homozygous	29	29	100.00	0.46	34.34	CDS: MS6671_47010, Gene: MS6671_47010	CEP74343.1:c.215_216insA	CEP74343.1:p.Glu73fs
FN1 genome edited mapping	5051022	Deletion	1	T	-		Homozygous	27	29	93.10	0.29	34.44
FN1 genome edited mapping	5051037	Deletion	1	T	-		Homozygous	25	25	100.00	0.32	34.44
FN1 genome edited mapping	5051065	Deletion	1	G	-		Homozygous	25	25	100.00	0.38	35.20	CDS: MS6671_47020, Gene: MS6671_47020	CEP74344.1:c.130delC	CEP74344.1:p.Arg44fs
FN1 genome edited mapping	5051078	Deletion	1	A	-		Homozygous	24	24	100.00	0.39	34.17	CDS: MS6671_47020, Gene: MS6671_47020	CEP74344.1:c.117delT	CEP74344.1:p.Arg40fs
FN1 genome edited mapping	5051204	Insertion	1	-	G		Homozygous	26	27	96.30	0.37	36.12	CDS: MS6671_47030, Gene: MS6671_47030	CEP74345.1:c.332_333insC	CEP74345.1:p.Pro112fs
FN1 genome edited mapping	5051496	Insertion	1	-	A		Homozygous	28	29	96.55	0.36	36.96	CDS: MS6671_47030, Gene: MS6671_47030	CEP74345.1:c.40_41insT	CEP74345.1:p.Tyr14fs
FN1 genome edited mapping	5051532	Insertion	1	-	G		Homozygous	27	29	93.10	0.48	36.74	CDS: MS6671_47030, CDS: MS6671_47040, Gene: MS6671_47030, Gene: MS6671_47040	CEP74346.1:c.[125_126insC]; CEP74345.1:c.[4_5insC]	CEP74346.1:p.[Ser43fs]; CEP74345.1:p.[His2fs]
FN1 genome edited mapping	5051688	Insertion	2	-	GC		Homozygous	31	31	100.00	0.40	35.66
FN1 genome edited mapping	5051814	Insertion	1	-	G		Homozygous	33	33	100.00	0.47	36.67
FN1 genome edited mapping	5051911	Insertion	1	-	C		Homozygous	29	29	100.00	0.49	36.07	CDS: MS6671_47050, Gene: MS6671_47050	CEP74347.1:c.978_979insG	CEP74347.1:p.Arg327fs
FN1 genome edited mapping	5052050	Insertion	2	-	CC		Homozygous	32	32	100.00	0.42	34.76	CDS: MS6671_47050, Gene: MS6671_47050	CEP74347.1:c.839_840insGG	CEP74347.1:p.Arg281fs
FN1 genome edited mapping	5175507	SNV	1	G	A		Homozygous	39	39	100.00	0.48	35.67
FN1 genome edited mapping	5200478	SNV	1	G	A		Homozygous	30	30	100.00	0.33	37.27	CDS: MS6671_48240, Gene: MS6671_48240	CEP74466.1:c.463C>T	CEP74466.1:p.Arg155Trp
FN1 genome edited mapping	5344453	SNV	1	G	A		Homozygous	27	27	100.00	0.47	36.70	CDS: MS6671_49620, Gene: MS6671_49620	CEP74604.1:c.753C>T

## Sheet: Sheet2
Table S2, Chromosomal structural variations between DA48896 and MS6671
Reference Position in MS6671	Type	Length	Comment
104941	Insertion	8	Insertion of CGGCCGGC, intergenic
1409874	Insertion	1969	Insertion of A7B01_11870 "group II intron reverse transcriptase/maturase", intergenic
2169591	Insertion	776	IS1 inserted in MS6671_19800 "HTH-type transcriptional regulator ChbR"
2254727	Insertion	1961	Insertion of integrase MS6671_pB0590 and chromosomal replication initiator protein DnaA MS6671_pB0580 from LN824135. Intergenic
2279255..2285117	Inversion	5863	Inversion of MS6671_20950, MS6671_20960 and MS6671_20970 hypothetical proteins
2286735..2288643	Deletion	1909	Deletion of MS6671_51990 "pseudogene" and MS6671_20990 "group II intron-encoded protein LtrA". In MS6671 inserted in front of lexA.
2681611..2682386	Deletion	776	Deletion of MS6671_24700 "IS1 transposase"
3345804..3348695	Deletion	2897	Deletion of MS6671_31030 "blaOXO-181", MS6671_31040 "hypothetical protein" and MS6671_31050 "transposase DDE domain protein" from mgrB
3486717	Insertion	58182	Qualifiers best match for insertion
			/locus_tag="A7B01_08220"product="DNA methyltransferase"
			/locus_tag="A7B01_08225"product="type I restriction endonuclease"
			/locus_tag="A7B01_08230"product="ABC transporter"
			/locus_tag="A7B01_08235"product="hypothetical protein
			/locus_tag="A7B01_08240"product="transposase"
			/locus_tag="A7B01_08245"product="DNA primase"
			/locus_tag="A7B01_08250"product="molybdopterin-guanine dinucleotide biosynthesis protein MobC"
			/locus_tag="A7B01_08255"product="molybdopterin-guanine dinucleotide biosynthesis protein MobB"
			/locus_tag="A7B01_08260"product="dpoa decarboxylase"
			/locus_tag="A7B01_08265"product="P-type DNA transfer ATPase VirB11"
			/locus_tag="A7B01_08270"product="type VI secretion protein"
			/locus_tag="A7B01_08275"product="P-type conjugative transfer protein VirB9"
			/locus_tag="A7B01_08280"product="hypothetical protein"
			/locus_tag="A7B01_08285"product="conjugal transfer protein TrbL"
			/locus_tag="A7B01_08290"product="type IV secretion system protein VirB5"
			/locus_tag="A7B01_08295"product="ATPase"
			/locus_tag="A7B01_08300"product="TriB protein"
			/locus_tag="A7B01_08305"product="type VI secretion protein"
			/locus_tag="A7B01_08310"product="hypothetical protein"
			/locus_tag="A7B01_08315"product="transcriptional regulator"
			/locus_tag="A7B01_08320"product="hypothetical protein"
			/locus_tag="A7B01_08325"product="DNA-binding protein"
			/locus_tag="A7B01_08330"product="hypothetical protein"
			/locus_tag="A7B01_08335"product="ligand-gated channel protein"
			/locus_tag="A7B01_08340"product="2,3-dihydroxybenzoate-AMP ligase"
			/locus_tag="A7B01_08345"product="thioesterase"
			/locus_tag="A7B01_08350"product="oxidoreductase"
			/locus_tag="A7B01_08355"product="polyketide synthase"
			/locus_tag="A7B01_08360"product="non-ribosomal peptide synthetase"
			/locus_tag="A7B01_08365"product="AraC family transcriptional regulator"
			/locus_tag="A7B01_08370"product="ABC transporter ATP-binding protein"
			/locus_tag="A7B01_08375"product="ABC transporter permease"
			/locus_tag="A7B01_08380"product="MFS transporter"
			/locus_tag="A7B01_08385"product="salicylate synthase"
			/locus_tag="A7B01_08390"product="integrase"
4068061	Insertion	1661	Insertion of MS6671_17130 "hypothetical protein"and MS6671_17140 "transposase DDE domain protein" in MS6671_37490 "ATP-dependent Clp protease proteolytic subunit 1".
4180542..4180565	Deletion	24	In-frame deletion in MS6671_38450 "iron-responsive transcriptional regulator"
5035727	Insertion	1327	Insertion of MS6671_pB0800 "transposase IS116/IS110/IS902 family protein", intergenic
5154640..5154806	Deletion	167	Truncation of MS6671_52560 "rtT"
5383292	Insertion	1970	Insertion of MS6671_26000 "group II intron-encoded protein LtrA, MS6671_52040 and MS6671_52050, intergenic
