# Supplementary material for: A blaOXA-181-harbouring multi-resistant ST147 Klebsiella pneumoniae isolate from Pakistan that represent an intermediate stage towards pan-drug resistance
Source: PLoS One. 2017 Dec 8;12(12):e0189438. doi: 10.1371/journal.pone.0189438 (PMC5722313; doi:10.1371/journal.pone.0189438)
Supplement: S3 Table — (XLSX) [file pone.0189438.s003.xlsx]

## Sheet: Sheet1
Mapping	Reference Position	Type	Length	Reference	Allele	Linkage	Zygosity	Count	Coverage	Frequency	Forward/reverse balance	Average quality	Overlapping annotations	Coding region change	Amino acid change
FN1 genome edited mapping	30032	SNV	1	A	T		Homozygous	17	17	100.00	0.48	37.12	Misc. RNA: MS6671_51540, Gene: MS6671_51540
FN1 genome edited mapping	286306	Insertion	1	-	G		Homozygous	32	32	100.00	0.38	36.72	CDS: MS6671_02390, Gene: MS6671_02390	CEP69883.1:c.464_465insG	CEP69883.1:p.Tyr157fs
FN1 genome edited mapping	365775	SNV	1	G	A		Homozygous	17	17	100.00	0.50	37.18
FN1 genome edited mapping	431194	SNV	1	C	T		Homozygous	29	29	100.00	0.41	36.79
FN1 genome edited mapping	478277	SNV	1	C	T		Homozygous	20	20	100.00	0.42	36.10
FN1 genome edited mapping	737222	SNV	1	T	A		Homozygous	38	38	100.00	0.45	35.47
FN1 genome edited mapping	741393	Deletion	1	G	-		Homozygous	28	33	84.85	0.35	32.89	tRNA: mrcB, Gene: mrcB
FN1 genome edited mapping	1112617	SNV	1	G	A		Homozygous	27	27	100.00	0.42	36.63	CDS: MS6671_10370, Gene: MS6671_10370	CEP70681.1:c.578G>A	CEP70681.1:p.Trp193*
FN1 genome edited mapping	1275367	SNV	1	G	T		Homozygous	33	33	100.00	0.48	35.61	CDS: MS6671_11960, Gene: MS6671_11960	CEP70840.1:c.560G>T	CEP70840.1:p.Arg187Leu
FN1 genome edited mapping	1375318	Insertion	1	-	T		Homozygous	26	26	100.00	0.47	34.00
FN1 genome edited mapping	1411788	SNV	1	T	A		Homozygous	27	27	100.00	0.37	36.44	CDS: MS6671_13180, Gene: MS6671_13180	CEP70962.1:c.77T>A	CEP70962.1:p.Val26Asp
FN1 genome edited mapping	1411859	SNV	1	A	G		Homozygous	27	27	100.00	0.29	36.63	CDS: MS6671_13180, Gene: MS6671_13180	CEP70962.1:c.148A>G	CEP70962.1:p.Ser50Gly
FN1 genome edited mapping	2305407	SNV	1	C	T		Homozygous	31	31	100.00	0.46	35.68	CDS: MS6671_21450, Gene: MS6671_21450	CEP71789.1:c.259C>T	CEP71789.1:p.Gln87*
FN1 genome edited mapping	2503773	SNV	1	A	T		Homozygous	39	39	100.00	0.49	36.08	CDS: MS6671_23250, Gene: MS6671_23250	CEP71969.1:c.2156T>A	CEP71969.1:p.Val719Glu
FN1 genome edited mapping	2722990	SNV	1	A	G		Homozygous	33	33	100.00	0.47	36.30	CDS: MS6671_25450, Gene: MS6671_25450	CEP72189.1:c.610A>G	CEP72189.1:p.Met204Val
FN1 genome edited mapping	3050272	SNV	1	G	T		Homozygous	21	21	100.00	0.46	35.62
FN1 genome edited mapping	3056736	SNV	1	G	T		Homozygous	30	30	100.00	0.49	36.50	CDS: MS6671_28700, Gene: MS6671_28700	CEP72513.1:c.9C>A
FN1 genome edited mapping	3232985	SNV	1	T	C		Homozygous	31	31	100.00	0.43	37.29	CDS: MS6671_30320, Gene: MS6671_30320	CEP72675.1:c.1713A>G
FN1 genome edited mapping	3566263	SNV	1	T	G		Homozygous	20	20	100.00	0.44	36.65
FN1 genome edited mapping	3588524	SNV	1	T	A		Homozygous	27	28	96.43	0.45	36.67	CDS: MS6671_33170, Gene: MS6671_33170	CEP72959.1:c.1936A>T	CEP72959.1:p.Thr646Ser
FN1 genome edited mapping	3749113	SNV	1	G	T		Homozygous	29	29	100.00	0.42	35.55	CDS: MS6671_34460, Gene: MS6671_34460	CEP73088.1:c.1816C>A	CEP73088.1:p.Leu606Met
FN1 genome edited mapping	4114069	SNV	1	C	A		Homozygous	43	43	100.00	0.40	36.14	CDS: MS6671_37840, Gene: MS6671_37840	CEP73426.1:c.530C>A	CEP73426.1:p.Ala177Glu
FN1 genome edited mapping	4137236	SNV	1	C	G		Homozygous	39	39	100.00	0.46	36.13	CDS: MS6671_38080, Gene: MS6671_38080	CEP73450.1:c.672C>G	CEP73450.1:p.Asp224Glu
FN1 genome edited mapping	4246040	SNV	1	C	T		Homozygous	35	35	100.00	0.49	34.49	CDS: MS6671_39120, Gene: MS6671_39120	CEP73554.1:c.398C>T	CEP73554.1:p.Ala133Val
FN1 genome edited mapping	4333436	SNV	1	A	T		Homozygous	23	23	100.00	0.48	35.13	CDS: MS6671_39940, Gene: MS6671_39940	CEP73636.1:c.66T>A
FN1 genome edited mapping	4389169	SNV	1	G	A		Homozygous	32	32	100.00	0.38	34.78	CDS: MS6671_40350, Gene: MS6671_40350	CEP73677.1:c.1004G>A	CEP73677.1:p.Gly335Asp
FN1 genome edited mapping	4883907	SNV	1	A	G		Homozygous	17	17	100.00	0.46	37.41
FN1 genome edited mapping	5049432	Insertion	1	-	C		Homozygous	40	40	100.00	0.43	36.23	CDS: MS6671_46970, Gene: MS6671_46970	CEP74339.1:c.269_270insG	CEP74339.1:p.Trp91fs
FN1 genome edited mapping	5049803	Insertion	1	-	C		Homozygous	29	35	82.86	0.50	37.00	CDS: MS6671_46980, Gene: MS6671_46980	CEP74340.1:c.128_129insG	CEP74340.1:p.Pro45fs
FN1 genome edited mapping	5050353	Insertion	1	-	C		Homozygous	34	38	89.47	0.49	36.38	CDS: MS6671_47000, Gene: MS6671_47000	CEP74342.1:c.313_314insG	CEP74342.1:p.Ala105fs
FN1 genome edited mapping	5050670	Insertion	1	-	C		Homozygous	25	28	89.29	0.47	37.44
FN1 genome edited mapping	5050709	Insertion	1	-	T		Homozygous	29	29	100.00	0.46	34.34	CDS: MS6671_47010, Gene: MS6671_47010	CEP74343.1:c.215_216insA	CEP74343.1:p.Glu73fs
FN1 genome edited mapping	5051022	Deletion	1	T	-		Homozygous	27	29	93.10	0.29	34.44
FN1 genome edited mapping	5051037	Deletion	1	T	-		Homozygous	25	25	100.00	0.32	34.44
FN1 genome edited mapping	5051065	Deletion	1	G	-		Homozygous	25	25	100.00	0.38	35.20	CDS: MS6671_47020, Gene: MS6671_47020	CEP74344.1:c.130delC	CEP74344.1:p.Arg44fs
FN1 genome edited mapping	5051078	Deletion	1	A	-		Homozygous	24	24	100.00	0.39	34.17	CDS: MS6671_47020, Gene: MS6671_47020	CEP74344.1:c.117delT	CEP74344.1:p.Arg40fs
FN1 genome edited mapping	5051204	Insertion	1	-	G		Homozygous	26	27	96.30	0.37	36.12	CDS: MS6671_47030, Gene: MS6671_47030	CEP74345.1:c.332_333insC	CEP74345.1:p.Pro112fs
FN1 genome edited mapping	5051496	Insertion	1	-	A		Homozygous	28	29	96.55	0.36	36.96	CDS: MS6671_47030, Gene: MS6671_47030	CEP74345.1:c.40_41insT	CEP74345.1:p.Tyr14fs
FN1 genome edited mapping	5051532	Insertion	1	-	G		Homozygous	27	29	93.10	0.48	36.74	CDS: MS6671_47030, CDS: MS6671_47040, Gene: MS6671_47030, Gene: MS6671_47040	CEP74346.1:c.[125_126insC]; CEP74345.1:c.[4_5insC]	CEP74346.1:p.[Ser43fs]; CEP74345.1:p.[His2fs]
FN1 genome edited mapping	5051688	Insertion	2	-	GC		Homozygous	31	31	100.00	0.40	35.66
FN1 genome edited mapping	5051814	Insertion	1	-	G		Homozygous	33	33	100.00	0.47	36.67
FN1 genome edited mapping	5051911	Insertion	1	-	C		Homozygous	29	29	100.00	0.49	36.07	CDS: MS6671_47050, Gene: MS6671_47050	CEP74347.1:c.978_979insG	CEP74347.1:p.Arg327fs
FN1 genome edited mapping	5052050	Insertion	2	-	CC		Homozygous	32	32	100.00	0.42	34.76	CDS: MS6671_47050, Gene: MS6671_47050	CEP74347.1:c.839_840insGG	CEP74347.1:p.Arg281fs
FN1 genome edited mapping	5175507	SNV	1	G	A		Homozygous	39	39	100.00	0.48	35.67
FN1 genome edited mapping	5200478	SNV	1	G	A		Homozygous	30	30	100.00	0.33	37.27	CDS: MS6671_48240, Gene: MS6671_48240	CEP74466.1:c.463C>T	CEP74466.1:p.Arg155Trp
FN1 genome edited mapping	5344453	SNV	1	G	A		Homozygous	27	27	100.00	0.47	36.70	CDS: MS6671_49620, Gene: MS6671_49620	CEP74604.1:c.753C>T

## Sheet: Sheet2
Table S3. Structural variations between plasmids.
Plasmids	Reference Position	Type	Comment
p48896_1 vs LN824138	3421..18864	Replacement	Insertion of 61,730 bp instead of MS6671_pE0040 - MS6671_pE0170, integrase, dfrA12, aadA2, group II intron-encoded protein LtrA, aac(6)Ib, rmtF, putative transposase, hyp. Protein, catB1, glutathion-S-transferase, IS6-like transposase, hyp. Protein, hyp. protein, Tn3 transposase
p48896_2 vs LN824135	13569..15984	Deletion	Deletion of MS6671_pB0210 "chromosomal replication initiation protein DnaA" and pB0220 "integrase core domain protein".
	72447..91622	Replacement	ORFs pB0880 - pB1090 replaced with region 6136..18856 from plasmid E (LN824138) or 2811407..2824127 from chromosome (LN824133) including a group II intron-encoded protein LtrA and genes giving resistance to aminoglycosides and chloramphenicol.
p48896_4 vs LN824139	2895..3543	Region of variation	MS6671_phi0040, hypothetical protein
	4248..4886	Region of variation	MS6671_phi0050, chromosome partition protein Smc
	17582..18400	Region of variation	MS6671_phi00560 and MS6671_phi0070, lambda tail assembly protein I and hypothetical protein
	20871..22734	Region of variation	MS6671_phi0110, phage-related minor tail protein
	26310..26361	Deletion	MS6671_phi0180, hypothetical protein
	26402..26454	Deletion	MS6671_phi0180, hypothetical protein
	27478..27638	Region of variation	MS6671_phi0190, phage capsid family protein
	32604..32716	Region of variation	Intergenic
	34112..34246	Region of variation	MS6671_phi0270, hypothetical protein
	35325..37300	Deletion	MS6671_phi0280 - MS6671_phi0300, putative transposase, hypothetical protein, hypothetical protein
	47199..53839	Region of variation	MS6671_phi0500 - MS6671_phi0590, hypothetical proteins
p48896_5 bp vs LN824137	110-176	Deletion
